# Supplementary material for: Malaria infection in mosquitoes decreases the personal protection offered by permethrin-treated bednets
Source: Parasit Vectors. 2018 May 4;11:284. doi: 10.1186/s13071-018-2846-0 (PMC5936035; doi:10.1186/s13071-018-2846-0)
Supplement: Supplementary file 1 — Table S1. P. berghei - An. gambiae dataset. Data from the laboratory experiment with An. gambiae and P.berghei used for statistical analysis of repellency. Table S2. P. berghei - An. gambiae dataset. Data from the laboratory experiment with An. gambiae and P.berghei used for statistical analysis of the proportion of responding mosquitoes. Table S3. P. berghei - An. gambiae dataset. Data from the laboratory experiment with An. gambiae and P. berghei used for statistical analysis of the side preference. (XLSX 16 kb) [file 13071_2018_2846_MOESM1_ESM.xlsx]

## Sheet: Table S1. Repellency
Additional file 1: Table S1. P. berghei - An. gambiae dataset. Data from the laboratory experiment with An. gambiae and P.berghei used for statistical analysis of repellency.
Test	Repellency	Infectionstatus	DaysAfterInfection	Wings
1	1	Sporozoïte	20	0.314
1	1	Sporozoïte	20	0.325
1	0	Sporozoïte	20	0.313
2	1	Uninfected	20	0.306
2	1	Uninfected	20	0.331
2	1	Uninfected	20	0.318
2	1	Uninfected	20	0.3275
2	0	Uninfected	20	0.299
2	1	Uninfected	20	0.31575
3	0	Sporozoïte	20	0.31
3	1	Sporozoïte	20	0.297
4	1	Uninfected	20	0.3085
4	1	Uninfected	20	0.308
4	0	Uninfected	20	0.33
5	1	Sporozoïte	20	0.34
5	0	Sporozoïte	20	0.324
5	1	Sporozoïte	20	0.323
5	0	Sporozoïte	20	0.364
6	1	Uninfected	20	0.328
6	1	Uninfected	20	0.301
6	1	Uninfected	20	0.304
6	1	Uninfected	20
6	0	Uninfected	20	0.316
6	0	Uninfected	20	0.309
7	0	Sporozoïte	20	0.321
7	0	Sporozoïte	20	0.33
7	0	Sporozoïte	20	0.3025
8	0	Uninfected	20	0.338
8	0	Uninfected	20	0.317
8	1	Uninfected	20	0.318
8	1	Uninfected	20	0.308
8	1	Uninfected	20	0.332
9	1	Sporozoïte	21	0.329
9	1	Sporozoïte	21	0.308
9	0	Sporozoïte	21	0.305
10	1	Uninfected	21	0.319
10	1	Uninfected	21	0.316
10	0	Uninfected	21	0.324
10	0	Uninfected	21	0.309
11	0	Sporozoïte	21	0.305
11	0	Sporozoïte	21	0.327
11	0	Sporozoïte	21	0.315
11	1	Sporozoïte	21	0.307
12	1	Uninfected	21	0.328
12	1	Uninfected	21
12	1	Uninfected	21	0.319
12	1	Uninfected	21	0.306
12	0	Uninfected	21	0.323
13	0	Uninfected	21	0.326
13	0	Uninfected	21	0.315
13	1	Uninfected	21	0.333
13	1	Uninfected	21	0.315
13	1	Uninfected	21	0.352
14	1	Uninfected	22	0.297
14	1	Uninfected	22	0.326
14	1	Uninfected	22	0.316
14	1	Uninfected	22	0.318
14	1	Uninfected	22	0.313
14	0	Uninfected	22	0.314
14	0	Uninfected	22	0.308
15	1	Sporozoïte	22	0.331
15	1	Sporozoïte	22	0.327
15	1	Sporozoïte	22	0.317
15	1	Sporozoïte	22	0.334
15	0	Sporozoïte	22	0.32
16	1	Uninfected	22	0.32
16	0	Uninfected	22	0.306
16	0	Uninfected	22	0.313
16	0	Uninfected	22	0.314
16	1	Uninfected	22	0.307
16	1	Uninfected	22	0.307
16	1	Uninfected	22	0.314
16	1	Uninfected	22	0.32
16	1	Uninfected	22	0.308
17	0	Sporozoïte	22	0.298
17	1	Sporozoïte	22	0.3
17	0	Sporozoïte	22	0.304
17	0	Sporozoïte	22	0.3085
17	0	Sporozoïte	22	0.305
17	0	Sporozoïte	22	0.315

## Sheet: Table S2. Motivation
Additional file 1: Table S2. P. berghei - An. gambiae dataset. Data from the laboratory experiment with An. gambiae and P.berghei used for statistical analysis of the proportion of responding mosquitoes.
Test	Motivation	Infectionstatus	DaysAfterInfection
1	1	Sporozoïte	20
1	1	Sporozoïte	20
1	1	Sporozoïte	20
1	0	Sporozoïte	20
2	1	Uninfected	20
2	1	Uninfected	20
2	1	Uninfected	20
2	1	Uninfected	20
2	1	Uninfected	20
2	1	Uninfected	20
2	0	Uninfected	20
2	0	Uninfected	20
2	0	Uninfected	20
2	0	Uninfected	20
3	1	Sporozoïte	20
3	1	Sporozoïte	20
4	1	Uninfected	20
4	1	Uninfected	20
4	1	Uninfected	20
4	0	Uninfected	20
4	0	Uninfected	20
4	0	Uninfected	20
4	0	Uninfected	20
4	0	Uninfected	20
4	0	Uninfected	20
4	0	Uninfected	20
5	1	Sporozoïte	20
5	1	Sporozoïte	20
5	1	Sporozoïte	20
5	1	Sporozoïte	20
5	0	Sporozoïte	20
6	1	Uninfected	20
6	1	Uninfected	20
6	1	Uninfected	20
6	1	Uninfected	20
6	1	Uninfected	20
6	1	Uninfected	20
6	0	Uninfected	20
6	0	Uninfected	20
6	0	Uninfected	20
6	0	Uninfected	20
7	0	Sporozoïte	20
7	0	Sporozoïte	20
7	0	Sporozoïte	20
7	1	Sporozoïte	20
7	1	Sporozoïte	20
7	1	Sporozoïte	20
8	1	Uninfected	20
8	1	Uninfected	20
8	1	Uninfected	20
8	1	Uninfected	20
8	1	Uninfected	20
8	0	Uninfected	20
8	0	Uninfected	20
8	0	Uninfected	20
8	0	Uninfected	20
8	0	Uninfected	20
9	1	Sporozoïte	21
9	1	Sporozoïte	21
9	1	Sporozoïte	21
9	0	Sporozoïte	21
10	1	Uninfected	21
10	1	Uninfected	21
10	1	Uninfected	21
10	1	Uninfected	21
10	0	Uninfected	21
10	0	Uninfected	21
10	0	Uninfected	21
10	0	Uninfected	21
10	0	Uninfected	21
10	0	Uninfected	21
11	1	Sporozoïte	21
11	1	Sporozoïte	21
11	1	Sporozoïte	21
11	1	Sporozoïte	21
11	0	Sporozoïte	21
11	0	Sporozoïte	21
11	0	Sporozoïte	21
12	1	Uninfected	21
12	1	Uninfected	21
12	1	Uninfected	21
12	1	Uninfected	21
12	1	Uninfected	21
12	0	Uninfected	21
12	0	Uninfected	21
12	0	Uninfected	21
12	0	Uninfected	21
12	0	Uninfected	21
13	1	Uninfected	21
13	1	Uninfected	21
13	1	Uninfected	21
13	1	Uninfected	21
13	1	Uninfected	21
13	0	Uninfected	21
13	0	Uninfected	21
13	0	Uninfected	21
13	0	Uninfected	21
13	0	Uninfected	21
14	1	Uninfected	22
14	1	Uninfected	22
14	1	Uninfected	22
14	1	Uninfected	22
14	1	Uninfected	22
14	1	Uninfected	22
14	1	Uninfected	22
14	0	Uninfected	22
14	0	Uninfected	22
14	0	Uninfected	22
15	1	Sporozoïte	22
15	1	Sporozoïte	22
15	1	Sporozoïte	22
15	1	Sporozoïte	22
15	1	Sporozoïte	22
15	0	Sporozoïte	22
15	0	Sporozoïte	22
15	0	Sporozoïte	22
15	0	Sporozoïte	22
16	1	Uninfected	22
16	1	Uninfected	22
16	1	Uninfected	22
16	1	Uninfected	22
16	1	Uninfected	22
16	1	Uninfected	22
16	1	Uninfected	22
16	1	Uninfected	22
16	1	Uninfected	22
16	0	Uninfected	22
17	1	Sporozoïte	22
17	1	Sporozoïte	22
17	1	Sporozoïte	22
17	1	Sporozoïte	22
17	1	Sporozoïte	22
17	1	Sporozoïte	22
17	0	Sporozoïte	22
17	0	Sporozoïte	22

## Sheet: Table S3. Preference
Additional file 1: Table S3. P. berghei - An. gambiae dataset. Data from the laboratory experiment with An. gambiae and P.berghei used for statistical analysis of the side preference
Test	R	L
1	6	4
2	5	4
3	6	4
4	5	4
5	3	3
6	3	4
7	3	2
8	4	5
