# Supplementary material for: Malaria infection in mosquitoes decreases the personal protection offered by permethrin-treated bednets
Source: Parasit Vectors. 2018 May 4;11:284. doi: 10.1186/s13071-018-2846-0 (PMC5936035; doi:10.1186/s13071-018-2846-0)
Supplement: Supplementary file 2 — Table S4. P. falciparum - An. arabiensis dataset. Data from the experiment with An. arabiensis and P. falciparum used for statistical analysis of repellency. Table S5. P. falciparum - An. arabiensis dataset. Data from the experiment with An. arabiensis and P. falciparum used for statistical analysis of the proportion of responding mosquitoes. (XLSX 50 kb) [file 13071_2018_2846_MOESM2_ESM.xlsx]

## Sheet: Table S4. Repellency dataset
Additional file 2: Table S4. P. falciparum - An. arabiensis dataset. Data from the experiment with An. arabiensis and P. falciparum used for statistical analysis of repellency.
Isolate	Test	24hSurvival	Repellency	Bednet	Wings	Infection status
1	1	0	0	Control	0.292	Control
1	1	1	0	Control	0.272	Control
1	1	1	0	Control	0.289	Control
1	1	0	0	Control	0.299	Control
1	1	0	0	Control	0.316	Control
1	1	0	0	Control	0.341	Control
1	1	0	0	Control	0.263	Control
1	1	0	0	Control	0.267	Control
1	1	0	0	Control	0.274	Control
1	1	0	0	Control	0.293	Control
1	1	0	0	Control	0.275	Control
1	1	0	0	Control	0.268	Control
1	1	0	1	Control	0.295	Control
1	1	1	1	Control	0.332	Control
1	1	0	1	Control	0.278	Control
1	1	0	1	Control	0.325	Control
1	2	1	0	Control	0.279	Exposed
1	2	1	0	Control	0.284	Exposed
1	2	0	0	Control	0.268	Exposed
1	2	0	0	Control	0.297	Exposed
1	2	0	0	Control	0.275	Exposed
1	2	0	0	Control	0.283	Exposed
1	2	0	0	Control	0.306	Exposed
1	2	1	0	Control	0.305	Exposed
1	2	0	0	Control	0.327	Sporozoite
1	2	1	0	Control	0.285	Sporozoite
1	2	0	0	Control	0.311	Sporozoite
1	2	0	1	Control	0.285	Exposed
1	2	1	1	Control	0.289	Exposed
1	2	0	1	Control	0.273	Exposed
1	2	0	1	Control	0.297	Sporozoite
2	3	0	0	Control	0.299	Control
2	3	0	0	Control	0.329	Control
2	3	0	0	Control	0.287	Control
2	3	0	0	Control	0.301	Control
2	3	1	0	Control	0.319	Control
2	3	0	0	Control	0.28	Control
2	3	0	0	Control	0.315	Control
2	3	0	0	Control	0.309	Control
2	3	0	0	Control	0.292	Control
2	3	0	0	Control	0.276	Control
2	3	1	0	Control	0.273	Control
2	3	0	0	Control	0.293	Control
2	3	0	0	Control	0.319	Control
2	3	0	0	Control	0.326	Control
2	3	0	1	Control	0.294	Control
2	3	0	1	Control	0.301	Control
2	3	0	1	Control	0.289	Control
2	3	0	1	Control	0.304	Control
2	3	0	1	Control	0.303	Control
2	3	0	1	Control	0.282	Control
2	4	1	0	Control	0.27	Exposed
2	4	0	0	Control	0.302	Exposed
2	4	0	0	Control	0.315	Exposed
2	4	0	0	Control	0.288	Exposed
2	4	0	0	Control	0.28	Exposed
2	4	0	0	Control	0.264	Exposed
2	4	0	0	Control	0.3	Exposed
2	4	0	0	Control	0.275	Exposed
2	4	0	0	Control	0.297	Sporozoite
2	4	1	0	Control	0.301	Sporozoite
2	4	0	0	Control	0.286	Sporozoite
2	4	0	0	Control	0.29	Sporozoite
2	4	1	0	Control	0.322	Sporozoite
2	4	0	0	Control	0.317	Sporozoite
2	4	0	1	Control	0.311	Exposed
2	4	0	1	Control	0.321	Exposed
2	4	0	1	Control	0.283	Exposed
1	5	1	0	Treated	0.274	Exposed
1	5	1	0	Treated	0.283	Exposed
1	5	1	0	Treated	0.287	Exposed
1	5	1	0	Treated	0.297	Exposed
1	5	1	0	Treated	0.312	Exposed
1	5	0	0	Treated	0.287	Sporozoite
1	5	0	1	Treated	0.3	Exposed
1	5	0	1	Treated	0.29	Exposed
1	5	0	1	Treated	0.285	Exposed
1	5	0	1	Treated	0.31	Exposed
1	5	0	1	Treated	0.325	Exposed
1	5	1	1	Treated	0.301	Exposed
1	5	0	1	Treated	0.299	Exposed
1	5	0	1	Treated	0.311	Exposed
1	5	0	1	Treated	0.319	Exposed
1	5	0	1	Treated	0.305	Sporozoite
1	5	0	1	Treated	0.343	Sporozoite
1	6	0	0	Treated	0.274	Control
1	6	1	0	Treated	0.311	Control
1	6	1	0	Treated	0.278	Control
1	6	1	0	Treated	0.29	Control
1	6	1	0	Treated	0.296	Control
1	6	0	0	Treated	0.306	Control
1	6	1	0	Treated	0.302	Control
1	6	0	0	Treated	0.291	Control
1	6	0	1	Treated	0.271	Control
1	6	0	1	Treated	0.249	Control
1	6	0	1	Treated	0.3	Control
1	6	0	1	Treated	0.35	Control
1	6	0	1	Treated	0.313	Control
1	6	0	1	Treated	0.316	Control
1	6	0	1	Treated	0.311	Control
1	6	0	1	Treated	0.318	Control
1	6	0	1	Treated	0.301	Control
2	7	1	0	Treated	0.335	Exposed
2	7	1	0	Treated	0.303	Exposed
2	7	1	0	Treated	0.327	Exposed
2	7	1	0	Treated	0.288	Exposed
2	7	1	0	Treated	0.278	Exposed
2	7	1	0	Treated	0.307	Exposed
2	7	1	0	Treated	0.3	Exposed
2	7	1	0	Treated	0.29	Exposed
2	7	1	0	Treated	0.298	Sporozoite
2	7	1	1	Treated	0.305	Exposed
2	7	1	1	Treated	0.292	Exposed
2	7	1	1	Treated	0.341	Exposed
2	7	1	1	Treated	0.32	Exposed
2	7	1	1	Treated	0.309	Exposed
2	7	0	1	Treated	0.345	Exposed
2	7	0	1	Treated	0.32	Sporozoite
2	8	1	0	Treated	0.301	Control
2	8	1	0	Treated	0.284	Control
2	8	1	0	Treated	0.32	Control
2	8	1	0	Treated	0.322	Control
2	8	0	0	Treated	0.282	Control
2	8	0	0	Treated	0.305	Control
2	8	0	0	Treated	0.303	Control
2	8	1	1	Treated	0.273	Control
2	8	1	1	Treated	0.272	Control
2	8	0	1	Treated	0.268	Control
2	8	0	1	Treated	0.288	Control
2	8	0	1	Treated	0.293	Control
2	8	0	1	Treated	0.291	Control
2	8	0	1	Treated	0.284	Control
2	8	0	1	Treated	0.299	Control
2	8	0	1	Treated	0.302	Control
2	8	0	1	Treated	0.306	Control
2	8	0	1	Treated	0.277	Control
2	8	0	1	Treated	0.282	Control
3	9	1	0	Control	0.315	Exposed
3	9	1	0	Control	0.299	Exposed
3	9	0	0	Control	0.309	Exposed
3	9	0	0	Control	0.294	Exposed
3	9	0	0	Control	0.297	Exposed
3	9	1	0	Control	0.335	Sporozoite
3	9	0	0	Control	0.318	Sporozoite
3	9	0	0	Control	0.301	Sporozoite
3	9	0	0	Control	0.307	Sporozoite
3	9	0	0	Control	0.304	Sporozoite
3	9	0	0	Control	0.312	Sporozoite
3	9	0	0	Control	0.321	Sporozoite
3	9	0	0	Control	0.253	Sporozoite
3	9	1	0	Control	0.338	Sporozoite
3	9	1	1	Control	0.299	Exposed
3	9	0	1	Control	0.287	Exposed
3	9	0	1	Control	0.297	Sporozoite
3	10	1	0	Control	0.346	Control
3	10	1	0	Control	0.292	Control
3	10	1	0	Control	0.305	Control
3	10	0	0	Control	0.29	Control
3	10	0	0	Control	0.263	Control
3	10	0	0	Control	0.304	Control
3	10	0	0	Control	0.281	Control
3	10	0	0	Control	0.277	Control
3	10	0	0	Control	0.308	Control
3	10	0	0	Control	0.296	Control
3	10	0	0	Control	0.272	Control
3	10	0	0	Control	0.334	Control
3	10	0	0	Control	0.317	Control
3	10	0	0	Control	0.293	Control
3	10	1	1	Control	0.315	Control
3	10	1	1	Control	0.307	Control
3	11	0	0	Control	0.309	Control
3	11	1	0	Control	0.331	Control
3	11	1	0	Control	0.306	Control
3	11	1	0	Control	0.339	Control
3	11	0	0	Control	0.284	Control
3	11	0	0	Control	0.309	Control
3	11	1	0	Control	0.313	Control
3	11	0	0	Control	0.311	Control
3	11	0	0	Control	0.288	Control
3	11	0	0	Control	0.295	Control
3	11	0	0	Control	0.309	Control
3	11	0	0	Control	0.318	Control
3	11	0	1	Control	0.281	Control
3	11	0	1	Control	0.357	Control
3	11	1	1	Control		Control
3	11	0	1	Control	0.315	Control
3	11	0	1	Control	0.302	Control
3	12	0	0	Control	0.301	Exposed
3	12	0	0	Control	0.335	Exposed
3	12	0	0	Control	0.339	Exposed
3	12	1	0	Control	0.338	Exposed
3	12	0	0	Control	0.325	Sporozoite
3	12	0	0	Control	0.286	Sporozoite
3	12	0	0	Control	0.307	Sporozoite
3	12	1	0	Control	0.331	Sporozoite
3	12	0	0	Control	0.299	Sporozoite
3	12	0	1	Control	0.31	Exposed
3	12	0	1	Control	0.31	Exposed
3	12	0	1	Control	0.307	Exposed
3	12	0	1	Control	0.31	Sporozoite
3	12	0	1	Control	0.319	Sporozoite
3	12	0	1	Control	0.321	Sporozoite
3	12	0	1	Control	0.322	Sporozoite
3	14	1	0	Control	0.298	Control
3	14	1	0	Control	0.313	Control
3	14	1	0	Control		Control
3	14	0	0	Control	0.304	Control
3	14	0	0	Control	0.294	Control
3	14	0	0	Control	0.294	Control
3	14	0	0	Control	0.347	Control
3	14	0	0	Control	0.334	Control
3	14	0	0	Control	0.312	Control
3	14	0	0	Control	0.305	Control
3	14	0	0	Control	0.326	Control
3	14	0	0	Control	0.279	Control
3	14	1	1	Control	0.31	Control
3	14	0	1	Control	0.294	Control
3	14	0	1	Control	0.319	Control
3	16	0	0	Control	0.274	Exposed
3	16	1	0	Control	0.291	Exposed
3	16	1	0	Control	0.281	Exposed
3	16	0	0	Control	0.295	Exposed
3	16	0	0	Control	0.305	Exposed
3	16	0	0	Control	0.316	Exposed
3	16	0	0	Control	0.295	Sporozoite
3	16	0	0	Control	0.323	Sporozoite
3	16	0	1	Control	0.306	Sporozoite
3	16	0	1	Control	0.343	Sporozoite
3	17	1	0	Control	0.31	Exposed
3	17	0	0	Control	0.329	Exposed
3	17	0	0	Control	0.331	Exposed
3	17	0	0	Control	0.267	Exposed
3	17	0	0	Control	0.283	Exposed
3	17	1	0	Control	0.286	Sporozoite
3	17	0	0	Control	0.3	Sporozoite
3	17	1	0	Control	0.279	Sporozoite
3	17	0	0	Control	0.318	Sporozoite
3	17	0	0	Control	0.276	Sporozoite
3	17	0	1	Control	0.326	Exposed
3	17	0	1	Control	0.327	Sporozoite
3	17	1	1	Control	0.278	Sporozoite
3	17	1	1	Control	0.31	Sporozoite
3	18	1	0	Control	0.31	Control
3	18	0	0	Control	0.3	Control
3	18	0	0	Control	0.314	Control
3	18	0	0	Control	0.304	Control
3	18	0	0	Control	0.304	Control
3	18	0	0	Control	0.279	Control
3	18	0	0	Control	0.314	Control
3	18	0	0	Control	0.322	Control
3	18	0	0	Control	0.313	Control
3	18	0	0	Control	0.277	Control
3	18	0	0	Control	0.349	Control
3	18	0	0	Control	0.295	Control
3	18	0	0	Control	0.326	Control
3	18	0	1	Control	0.308	Control
3	18	0	1	Control	0.303	Control
3	18	0	1	Control	0.266	Control
3	19	1	0	Treated	0.31	Control
3	19	1	0	Treated	0.33	Control
3	19	1	0	Treated	0.321	Control
3	19	1	0	Treated	0.306	Control
3	19	1	0	Treated	0.293	Control
3	19	0	0	Treated	0.307	Control
3	19	0	0	Treated	0.321	Control
3	19	0	0	Treated	0.321	Control
3	19	0	0	Treated	0.321	Control
3	19	0	0	Treated	0.319	Control
3	19	1	1	Treated	0.321	Control
3	19	1	1	Treated	0.306	Control
3	19	1	1	Treated	0.335	Control
3	19	0	1	Treated	0.322	Control
3	19	0	1	Treated	0.266	Control
3	19	0	1	Treated	0.312	Control
3	19	0	1	Treated	0.302	Control
3	20	1	0	Treated	0.306	Exposed
3	20	0	0	Treated	0.32	Exposed
3	20	1	0	Treated	0.317	Exposed
3	20	1	0	Treated	0.306	Exposed
3	20	0	0	Treated	0.31	Exposed
3	20	0	0	Treated	0.339	Sporozoite
3	20	1	0	Treated	0.318	Sporozoite
3	20	0	0	Treated	0.294	Sporozoite
3	20	1	0	Treated	0.341	Sporozoite
3	20	1	0	Treated	0.326	Sporozoite
3	20	0	0	Treated	0.285	Sporozoite
3	20	1	0	Treated	0.312	Sporozoite
3	20	0	1	Treated	0.311	Exposed
3	20	0	1	Treated	0.285	Exposed
3	20	0	1	Treated	0.306	Sporozoite
3	21	1	0	Treated	0.296	Exposed
3	21	1	0	Treated	0.317	Exposed
3	21	1	0	Treated	0.295	Exposed
3	21	0	0	Treated	0.301	Exposed
3	21	1	0	Treated	0.31	Exposed
3	21	0	0	Treated	0.332	Exposed
3	21	0	0	Treated	0.303	Exposed
3	21	0	0	Treated	0.339	Sporozoite
3	21	1	0	Treated	0.311	Sporozoite
3	21	1	0	Treated	0.3	Sporozoite
3	21	0	0	Treated	0.268	Sporozoite
3	21	0	0	Treated	0.325	Sporozoite
3	21	0	0	Treated	0.293	Sporozoite
3	21	1	0	Treated	0.302	Sporozoite
3	21	1	1	Treated	0.321	Exposed
3	21	0	1	Treated	0.304	Exposed
3	21	0	1	Treated	0.28	Sporozoite
3	22	0	0	Treated	0.305	Control
3	22	1	0	Treated	0.264	Control
3	22	1	0	Treated	0.295	Control
3	22	0	0	Treated	0.293	Control
3	22	0	0	Treated	0.321	Control
3	22	0	0	Treated	0.29	Control
3	22	0	0	Treated	0.294	Control
3	22	0	1	Treated	0.257	Control
3	22	0	1	Treated	0.306	Control
3	22	0	1	Treated	0.336	Control
3	22	0	1	Treated	0.306	Control
3	22	0	1	Treated	0.32	Control
3	23	1	0	Treated	0.298	Control
3	23	1	0	Treated	0.297	Control
3	23	1	0	Treated	0.31	Control
3	23	0	0	Treated	0.311	Control
3	23	0	0	Treated	0.319	Control
3	23	0	0	Treated	0.316	Control
3	23	0	0	Treated	0.311	Control
3	23	0	0	Treated	0.301	Control
3	23	0	1	Treated	0.335	Control
3	23	0	1	Treated	0.334	Control
3	23	0	1	Treated	0.309	Control
3	23	0	1	Treated	0.323	Control
3	23	0	1	Treated	0.282	Control
3	23	0	1	Treated	0.29	Control
3	23	0	1	Treated	0.293	Control
3	23	1	1	Treated	0.316	Control
3	23	0	1	Treated	0.269	Control
3	24	0	0	Treated	0.312	Exposed
3	24	1	0	Treated	0.331	Exposed
3	24	0	0	Treated	0.317	Exposed
3	24	1	0	Treated	0.306	Sporozoite
3	24	0	0	Treated	0.301	Sporozoite
3	24	0	0	Treated	0.296	Sporozoite
3	24	0	0	Treated	0.311	Sporozoite
3	24	0	0	Treated	0.317	Sporozoite
3	24	0	0	Treated	0.328	Sporozoite
3	24	1	0	Treated	0.319	Sporozoite
3	24	0	0	Treated	0.277	Sporozoite
3	24	0	0	Treated	0.342	Sporozoite
3	24	1	0	Treated	0.245	Sporozoite
3	24	1	1	Treated	0.324	Exposed
3	24	0	1	Treated	0.295	Exposed
3	24	0	1	Treated	0.325	Exposed
3	25	0	0	Treated	0.301	Exposed
3	25	0	0	Treated	0.285	Exposed
3	25	0	0	Treated	0.295	Exposed
3	25	0	0	Treated	0.315	Exposed
3	25	0	0	Treated	0.307	Exposed
3	25	1	0	Treated	0.29	Sporozoite
3	25	0	0	Treated	0.319	Sporozoite
3	25	1	0	Treated	0.321	Sporozoite
3	25	1	0	Treated	0.324	Sporozoite
3	25	0	1	Treated	0.312	Exposed
3	25	0	1	Treated	0.305	Sporozoite
3	25	0	1	Treated	0.305	Sporozoite
3	25	0	1	Treated	0.308	Sporozoite
3	25	1	1	Treated	0.3	Sporozoite
3	26	1	0	Treated	0.254	Control
3	26	1	0	Treated	0.274	Control
3	26	1	0	Treated	0.308	Control
3	26	1	0	Treated	0.312	Control
3	26	1	0	Treated	0.281	Control
3	26	1	0	Treated	0.322	Control
3	26	1	0	Treated	0.328	Control
3	26	0	0	Treated	0.293	Control
3	26	0	0	Treated	0.317	Control
3	26	0	0	Treated	0.313	Control
3	26	0	0	Treated	0.279	Control
3	26	1	1	Treated	0.316	Control
3	26	0	1	Treated	0.302	Control
3	26	1	1	Treated	0.332	Control
3	26	0	1	Treated	0.307	Control
3	26	0	1	Treated	0.305	Control
3	26	0	1	Treated	0.325	Control
3	27	0	0	Treated	0.314	Control
3	27	1	0	Treated	0.318	Control
3	27	1	0	Treated	0.293	Control
3	27	1	0	Treated	0.311	Control
3	27	1	0	Treated	0.306	Control
3	27	1	0	Treated	0.306	Control
3	27	0	0	Treated	0.34	Control
3	27	0	0	Treated	0.28	Control
3	27	0	0	Treated	0.298	Control
3	27	0	0	Treated	0.311	Control
3	27	0	1	Treated	0.244	Control
3	27	1	1	Treated	0.264	Control
3	27	0	1	Treated	0.314	Control
3	27	0	1	Treated	0.324	Control
3	27	0	1	Treated	0.282	Control
3	27	0	1	Treated	0.313	Control
3	28	1	0	Treated	0.299	Exposed
3	28	0	0	Treated	0.315	Exposed
3	28	1	0	Treated	0.293	Exposed
3	28	0	0	Treated	0.352	Exposed
3	28	1	0	Treated	0.319	Sporozoite
3	28	1	0	Treated	0.328	Sporozoite
3	28	1	0	Treated	0.294	Sporozoite
3	28	1	0	Treated	0.338	Sporozoite
3	28	1	0	Treated	0.302	Sporozoite
3	28	1	1	Treated	0.282	Exposed
3	28	0	1	Treated	0.321	Exposed
3	28	0	1	Treated	0.292	Exposed
3	28	0	1	Treated	0.311	Exposed
3	28	0	1	Treated	0.318	Exposed
4	29	1	0	Control	0.284	Exposed
4	29	1	0	Control	0.301	Exposed
4	29	0	0	Control	0.306	Exposed
4	29	0	0	Control	0.336	Exposed
4	29	0	0	Control	0.286	Exposed
4	29	0	0	Control	0.302	Exposed
4	29	0	0	Control	0.309	Exposed
4	29	0	0	Control	0.297	Exposed
4	29	0	0	Control	0.292	Exposed
4	29	0	0	Control	0.292	Exposed
4	29	0	0	Control	0.254	Exposed
4	29	0	0	Control	0.337	Exposed
4	29	0	0	Control	0.318	Exposed
4	29	0	1	Control	0.34	Exposed
4	29	0	1	Control	0.337	Exposed
4	30	0	0	Control	0.313	Control
4	30	0	0	Control	0.311	Control
4	30	0	0	Control	0.31	Control
4	30	1	0	Control	0.298	Control
4	30	1	0	Control	0.316	Control
4	30	0	0	Control	0.303	Control
4	30	1	0	Control	0.3	Control
4	30	0	0	Control	0.333	Control
4	30	0	1	Control	0.296	Control
4	30	0	1	Control	0.3	Control
4	30	0	1	Control	0.279	Control
4	30	1	1	Control	0.302	Control
4	30	0	1	Control	0.288	Control
4	30	0	1	Control	0.347	Control
4	30	0	1	Control	0.331	Control
4	31	1	0	Control	0.301	Control
4	31	1	0	Control	0.279	Control
4	31	1	0	Control	0.29	Control
4	31	0	0	Control	0.31	Control
4	31	0	0	Control	0.314	Control
4	31	0	0	Control	0.314	Control
4	31	0	0	Control	0.345	Control
4	31	0	0	Control	0.271	Control
4	31	0	0	Control	0.313	Control
4	31	0	0	Control	0.31	Control
4	31	0	0	Control	0.318	Control
4	31	0	0	Control	0.307	Control
4	31	0	0	Control	0.283	Control
4	31	0	0	Control	0.327	Control
4	31	1	1	Control	0.287	Control
4	31	0	1	Control	0.287	Control
4	31	1	1	Control	0.287	Control
4	31	0	1	Control	0.301	Control
4	32	1	0	Control	0.3	Exposed
4	32	0	0	Control	0.301	Exposed
4	32	0	0	Control	0.295	Exposed
4	32	1	0	Control	0.297	Exposed
4	32	0	0	Control	0.311	Exposed
4	32	0	0	Control	0.316	Exposed
4	32	0	0	Control	0.282	Exposed
4	32	0	0	Control	0.303	Exposed
4	32	0	0	Control	0.311	Exposed
4	32	1	0	Control	0.293	Sporozoite
4	32	0	1	Control	0.294	Exposed
4	32	1	1	Control	0.304	Exposed
4	32	1	1	Control	0.288	Exposed
4	32	0	1	Control	0.312	Exposed
4	32	0	1	Control	0.324	Exposed
4	33	1	0	Treated	0.311	Exposed
4	33	0	0	Treated	0.292	Exposed
4	33	0	0	Treated	0.327	Exposed
4	33	0	0	Treated	0.305	Exposed
4	33	0	0	Treated	0.31	Exposed
4	33	1	0	Treated	0.302	Exposed
4	33	1	0	Treated	0.323	Exposed
4	33	0	0	Treated	0.284	Exposed
4	33	0	0	Treated	0.294	Exposed
4	33	0	0	Treated	0.29	Exposed
4	33	0	0	Treated	0.286	Exposed
4	33	0	0	Treated	0.308	Exposed
4	33	0	0	Treated	0.321	Exposed
4	33	0	1	Treated	0.249	Exposed
4	33	0	1	Treated	0.322	Exposed
4	33	0	1	Treated	0.295	Exposed
4	34	1	0	Treated	0.307	Control
4	34	1	0	Treated	0.301	Control
4	34	1	0	Treated	0.316	Control
4	34	1	0	Treated	0.285	Control
4	34	0	0	Treated	0.309	Control
4	34	0	0	Treated	0.275	Control
4	34	0	0	Treated	0.305	Control
4	34	0	0	Treated	0.281	Control
4	34	0	0	Treated	0.287	Control
4	34	1	1	Treated	0.301	Control
4	34	0	1	Treated	0.297	Control
4	34	1	1	Treated	0.331	Control
4	34	0	1	Treated	0.279	Control
4	34	0	1	Treated	0.29	Control
4	34	0	1	Treated	0.327	Control
4	34	0	1	Treated	0.287	Control
4	35	0	0	Treated	0.355	Control
4	35	1	0	Treated	0.292	Control
4	35	1	0	Treated	0.337	Control
4	35	1	0	Treated	0.295	Control
4	35	1	0	Treated	0.297	Control
4	35	1	0	Treated	0.301	Control
4	35	1	0	Treated	0.283	Control
4	35	0	0	Treated	0.289	Control
4	35	0	0	Treated	0.355	Control
4	35	0	0	Treated	0.335	Control
4	35	0	1	Treated	0.275	Control
4	35	1	1	Treated	0.311	Control
4	35	0	1	Treated	0.31	Control
4	35	0	1	Treated	0.27	Control
4	35	0	1	Treated	0.305	Control
4	35	0	1	Treated	0.332	Control
4	35	1	1	Treated	0.342	Control
4	35	1	1	Treated	0.299	Control
4	36	0	0	Treated	0.33	Exposed
4	36	0	0	Treated	0.263	Exposed
4	36	0	0	Treated	0.31	Exposed
4	36	0	0	Treated	0.3	Exposed
4	36	1	0	Treated	0.296	Exposed
4	36	0	0	Treated	0.306	Exposed
4	36	0	0	Treated	0.307	Exposed
4	36	0	0	Treated	0.304	Exposed
4	36	0	0	Treated	0.319	Sporozoite
4	36	1	0	Treated	0.277	Sporozoite
4	36	0	1	Treated	0.313	Exposed
4	36	0	1	Treated	0.315	Exposed
4	36	0	1	Treated	0.295	Exposed
4	36	0	1	Treated	0.294	Exposed
4	36	0	1	Treated	0.313	Exposed
4	36	1	1	Treated	0.304	Sporozoite
5	37	0	0	Control	0.292	Control
5	37	1	0	Control	0.309	Control
5	37	1	0	Control	0.318	Control
5	37	1	0	Control	0.316	Control
5	37	1	0	Control	0.29	Control
5	37	0	0	Control	0.338	Control
5	37	0	0	Control	0.343	Control
5	37	0	0	Control	0.286	Control
5	37	0	0	Control	0.285	Control
5	37	0	0	Control	0.291	Control
5	37	0	0	Control	0.3	Control
5	37	0	0	Control	0.302	Control
5	37	0	0	Control	0.284	Control
5	37	0	0	Control	0.354	Control
5	37	0	1	Control	0.332	Control
5	37	0	1	Control	0.276	Control
5	37	0	1	Control	0.304	Control
5	37	0	1	Control	0.282	Control
5	38	1	0	Control	0.287	Exposed
5	38	1	0	Control	0.318	Exposed
5	38	0	0	Control	0.294	Exposed
5	38	1	0	Control	0.304	Exposed
5	38	0	0	Control	0.292	Exposed
5	38	0	0	Control	0.329	Exposed
5	38	0	0	Control	0.275	Exposed
5	38	0	0	Control	0.331	Exposed
5	38	0	0	Control	0.294	Sporozoite
5	38	0	0	Control	0.278	Sporozoite
5	38	0	0	Control	0.308	Sporozoite
5	38	0	1	Control	0.326	Exposed
5	38	1	1	Control	0.319	Exposed
5	38	0	1	Control	0.303	Exposed
5	38	0	1	Control	0.307	Exposed
5	38	0	1	Control	0.238	Sporozoite
5	39	1	0	Treated	0.307	Control
5	39	1	0	Treated	0.294	Control
5	39	0	0	Treated	0.319	Control
5	39	0	0	Treated	0.3	Control
5	39	0	0	Treated	0.337	Control
5	39	1	0	Treated	0.308	Control
5	39	0	0	Treated	0.33	Control
5	39	0	0	Treated	0.283	Control
5	39	0	0	Treated	0.298	Control
5	39	1	1	Treated	0.299	Control
5	39	0	1	Treated	0.294	Control
5	39	0	1	Treated	0.296	Control
5	39	1	1	Treated	0.318	Control
5	39	0	1	Treated	0.308	Control
5	39	1	1	Treated	0.294	Control
5	39	0	1	Treated	0.283	Control
5	39	0	1	Treated	0.295	Control
5	39	0	1	Treated	0.312	Control
5	40	1	0	Treated	0.306	Exposed
5	40	1	0	Treated	0.366	Exposed
5	40	1	0	Treated	0.289	Exposed
5	40	1	0	Treated	0.28	Exposed
5	40	1	0	Treated	0.337	Exposed
5	40	0	0	Treated	0.302	Exposed
5	40	0	0	Treated	0.295	Sporozoite
5	40	1	0	Treated	0.301	Sporozoite
5	40	1	0	Treated	0.327	Sporozoite
5	40	0	1	Treated	0.308	Exposed
5	40	0	1	Treated	0.302	Exposed
5	40	0	1	Treated	0.302	Exposed
5	40	0	1	Treated	0.315	Exposed
5	40	0	1	Treated	0.291	Exposed
5	40	0	1	Treated	0.285	Exposed
5	40	0	1	Treated	0.33	Sporozoite
5	40	0	1	Treated	0.34	Sporozoite

## Sheet: Table S5. Motivation dataset
Additional file 2: Table S5. P. falciparum - An. arabiensis dataset. Data from the experiment with An. arabiensis and P. falciparum used for statistical analysis of the proportion of responding mosquitoes
Isolate	Test	Motivation	Bednet	Wings	Infection Status
1	1	1	Control	0.295	CO
1	1	1	Control	0.332	CO
1	1	1	Control	0.292	CO
1	1	0	Control	0.317	CO
1	1	1	Control	0.272	CO
1	1	1	Control	0.289	CO
1	1	1	Control	0.299	CO
1	1	1	Control	0.316	CO
1	1	1	Control	0.341	CO
1	1	1	Control	0.263	CO
1	1	1	Control	0.267	CO
1	1	1	Control	0.274	CO
1	1	1	Control	0.293	CO
1	1	1	Control	0.275	CO
1	1	1	Control	0.278	CO
1	1	1	Control	0.325	CO
1	1	1	Control	0.268	CO
1	1	0	Control	0.311	CO
1	1	0	Control	0.25	CO
1	1	0	Control	0.255	CO
2	3	1	Control	0.299	CO
2	3	1	Control	0.329	CO
2	3	1	Control	0.287	CO
2	3	1	Control	0.301	CO
2	3	1	Control	0.319	CO
2	3	1	Control	0.28	CO
2	3	1	Control	0.315	CO
2	3	1	Control	0.294	CO
2	3	1	Control	0.301	CO
2	3	1	Control	0.289	CO
2	3	1	Control	0.304	CO
2	3	1	Control	0.303	CO
2	3	1	Control	0.282	CO
2	3	1	Control	0.309	CO
2	3	1	Control	0.292	CO
2	3	1	Control	0.276	CO
2	3	1	Control	0.273	CO
2	3	1	Control	0.293	CO
2	3	1	Control	0.319	CO
2	3	1	Control	0.326	CO
1	6	1	Treated	0.274	CO
1	6	1	Treated	0.271	CO
1	6	1	Treated	0.311	CO
1	6	1	Treated	0.278	CO
1	6	0	Treated	0.279	CO
1	6	1	Treated	0.29	CO
1	6	1	Treated	0.296	CO
1	6	1	Treated	0.306	CO
1	6	1	Treated	0.249	CO
1	6	0	Treated	0.312	CO
1	6	0	Treated	0.299	CO
1	6	1	Treated	0.302	CO
1	6	1	Treated	0.3	CO
1	6	1	Treated	0.35	CO
1	6	1	Treated	0.291	CO
1	6	1	Treated	0.313	CO
1	6	1	Treated	0.316	CO
1	6	1	Treated	0.311	CO
1	6	1	Treated	0.318	CO
1	6	1	Treated	0.301	CO
2	8	1	Treated	0.273	CO
2	8	1	Treated	0.301	CO
2	8	1	Treated	0.284	CO
2	8	1	Treated	0.32	CO
2	8	1	Treated	0.272	CO
2	8	1	Treated	0.268	CO
2	8	1	Treated	0.288	CO
2	8	1	Treated	0.293	CO
2	8	1	Treated	0.291	CO
2	8	1	Treated	0.284	CO
2	8	1	Treated	0.299	CO
2	8	1	Treated	0.302	CO
2	8	1	Treated	0.306	CO
2	8	1	Treated	0.277	CO
2	8	1	Treated	0.322	CO
2	8	1	Treated	0.282	CO
2	8	1	Treated	0.305	CO
2	8	1	Treated	0.303	CO
2	8	1	Treated	0.282	CO
2	8	0	Treated	0.336	CO
3	10	0	Control	0.306	CO
3	10	1	Control	0.315	CO
3	10	1	Control	0.346	CO
3	10	1	Control	0.292	CO
3	10	0	Control	0.313	CO
3	10	0	Control	0.295	CO
3	10	0	Control	0.306	CO
3	10	1	Control	0.307	CO
3	10	1	Control	0.305	CO
3	10	1	Control	0.29	CO
3	10	1	Control	0.263	CO
3	10	1	Control	0.304	CO
3	10	1	Control	0.281	CO
3	10	1	Control	0.277	CO
3	10	1	Control	0.308	CO
3	10	1	Control	0.296	CO
3	10	1	Control	0.272	CO
3	10	1	Control	0.334	CO
3	10	1	Control	0.317	CO
3	10	1	Control	0.293	CO
3	11	1	Control	0.309	CO
3	11	0	Control	0.306	CO
3	11	0	Control	0.355	CO
3	11	0	Control	0.299	CO
3	11	1	Control	0.281	CO
3	11	1	Control	0.357	CO
3	11	1	Control		CO
3	11	1	Control	0.331	CO
3	11	1	Control	0.306	CO
3	11	1	Control	0.339	CO
3	11	1	Control	0.284	CO
3	11	1	Control	0.309	CO
3	11	1	Control	0.313	CO
3	11	1	Control	0.315	CO
3	11	1	Control	0.302	CO
3	11	1	Control	0.311	CO
3	11	1	Control	0.288	CO
3	11	1	Control	0.295	CO
3	11	1	Control	0.309	CO
3	11	1	Control	0.318	CO
3	14	1	Control	0.298	CO
3	14	1	Control	0.313	CO
3	14	1	Control		CO
3	14	1	Control	0.304	CO
3	14	1	Control	0.294	CO
3	14	1	Control	0.31	CO
3	14	0	Control	0.329	CO
3	14	0	Control	0.322	CO
3	14	0	Control	0.287	CO
3	14	0	Control	0.329	CO
3	14	0	Control	0.309	CO
3	14	1	Control	0.294	CO
3	14	1	Control	0.319	CO
3	14	1	Control	0.294	CO
3	14	1	Control	0.347	CO
3	14	1	Control	0.334	CO
3	14	1	Control	0.312	CO
3	14	1	Control	0.305	CO
3	14	1	Control	0.326	CO
3	14	1	Control	0.279	CO
3	18	1	Control	0.308	CO
3	18	1	Control	0.303	CO
3	18	1	Control	0.31	CO
3	18	0	Control	0.3	CO
3	18	1	Control	0.3	CO
3	18	1	Control	0.266	CO
3	18	0	Control	0.321	CO
3	18	0	Control	0.298	CO
3	18	0	Control	0.326	CO
3	18	1	Control	0.314	CO
3	18	1	Control	0.304	CO
3	18	1	Control	0.304	CO
3	18	1	Control	0.279	CO
3	18	1	Control	0.314	CO
3	18	1	Control	0.322	CO
3	18	1	Control	0.313	CO
3	18	1	Control	0.277	CO
3	18	1	Control	0.349	CO
3	18	1	Control	0.295	CO
3	18	1	Control	0.326	CO
3	19	1	Treated	0.31	CO
3	19	1	Treated	0.33	CO
3	19	1	Treated	0.321	CO
3	19	1	Treated	0.306	CO
3	19	1	Treated	0.321	CO
3	19	1	Treated	0.306	CO
3	19	1	Treated	0.335	CO
3	19	0	Treated	0.296	CO
3	19	0	Treated	0.328	CO
3	19	1	Treated	0.322	CO
3	19	1	Treated	0.266	CO
3	19	1	Treated	0.293	CO
3	19	0	Treated	0.29	CO
3	19	1	Treated	0.307	CO
3	19	1	Treated	0.312	CO
3	19	1	Treated	0.302	CO
3	19	1	Treated	0.321	CO
3	19	1	Treated	0.321	CO
3	19	1	Treated	0.321	CO
3	19	1	Treated	0.319	CO
3	22	1	Treated	0.257	CO
3	22	0	Treated	0.303	CO
3	22	0	Treated	0.317	CO
3	22	1	Treated	0.305	CO
3	22	0	Treated	0.311	CO
3	22	0	Treated	0.303	CO
3	22	0	Treated	0.336	CO
3	22	0	Treated	0.335	CO
3	22	0	Treated	0.298	CO
3	22	0	Treated	0.292	CO
3	22	1	Treated	0.306	CO
3	22	1	Treated	0.336	CO
3	22	1	Treated	0.306	CO
3	22	1	Treated	0.264	CO
3	22	1	Treated	0.295	CO
3	22	1	Treated	0.293	CO
3	22	1	Treated	0.321	CO
3	22	1	Treated	0.29	CO
3	22	1	Treated	0.294	CO
3	22	1	Treated	0.32	CO
3	23	0	Treated	0.329	CO
3	23	1	Treated	0.298	CO
3	23	0	Treated	0.325	CO
3	23	0	Treated		CO
3	23	1	Treated	0.335	CO
3	23	1	Treated	0.334	CO
3	23	1	Treated	0.309	CO
3	23	1	Treated	0.323	CO
3	23	1	Treated	0.282	CO
3	23	1	Treated	0.29	CO
3	23	1	Treated	0.293	CO
3	23	1	Treated	0.316	CO
3	23	1	Treated	0.297	CO
3	23	1	Treated	0.31	CO
3	23	1	Treated	0.311	CO
3	23	1	Treated	0.319	CO
3	23	1	Treated	0.316	CO
3	23	1	Treated	0.311	CO
3	23	1	Treated	0.301	CO
3	23	1	Treated	0.269	CO
3	26	0	Treated	0.316	CO
3	26	0	Treated	0.295	CO
3	26	1	Treated	0.316	CO
3	26	1	Treated	0.254	CO
3	26	1	Treated	0.274	CO
3	26	1	Treated	0.308	CO
3	26	1	Treated	0.312	CO
3	26	1	Treated	0.281	CO
3	26	1	Treated	0.322	CO
3	26	1	Treated	0.328	CO
3	26	1	Treated	0.302	CO
3	26	1	Treated	0.332	CO
3	26	1	Treated	0.293	CO
3	26	1	Treated	0.317	CO
3	26	1	Treated	0.313	CO
3	26	1	Treated	0.279	CO
3	26	1	Treated	0.307	CO
3	26	1	Treated	0.305	CO
3	26	1	Treated	0.325	CO
3	26	0	Treated	0.304	CO
3	27	1	Treated	0.314	CO
3	27	1	Treated	0.318	CO
3	27	1	Treated	0.293	CO
3	27	1	Treated	0.311	CO
3	27	1	Treated	0.306	CO
3	27	1	Treated	0.306	CO
3	27	1	Treated	0.244	CO
3	27	0	Treated	0.321	CO
3	27	1	Treated	0.264	CO
3	27	0	Treated	0.341	CO
3	27	0	Treated	0.325	CO
3	27	0	Treated	0.306	CO
3	27	1	Treated	0.314	CO
3	27	1	Treated	0.324	CO
3	27	1	Treated	0.282	CO
3	27	1	Treated	0.313	CO
3	27	1	Treated	0.34	CO
3	27	1	Treated	0.28	CO
3	27	1	Treated	0.298	CO
3	27	1	Treated	0.311	CO
4	30	1	Control	0.296	CO
4	30	1	Control	0.3	CO
4	30	1	Control	0.279	CO
4	30	1	Control	0.302	CO
4	30	1	Control	0.288	CO
4	30	1	Control	0.313	CO
4	30	1	Control	0.311	CO
4	30	1	Control	0.31	CO
4	30	1	Control	0.298	CO
4	30	1	Control	0.316	CO
4	30	0	Control	0.298	CO
4	30	0	Control	0.341	CO
4	30	0	Control	0.292	CO
4	30	0	Control	0.317	CO
4	30	1	Control	0.303	CO
4	30	1	Control	0.3	CO
4	30	0	Control	0.287	CO
4	30	1	Control	0.333	CO
4	30	1	Control	0.347	CO
4	30	1	Control	0.331	CO
4	31	1	Control	0.301	CO
4	31	1	Control	0.287	CO
4	31	1	Control	0.287	CO
4	31	1	Control	0.287	CO
4	31	1	Control	0.279	CO
4	31	1	Control	0.29	CO
4	31	0	Control	0.27	CO
4	31	0	Control	0.289	CO
4	31	1	Control	0.301	CO
4	31	1	Control	0.31	CO
4	31	1	Control	0.314	CO
4	31	1	Control	0.314	CO
4	31	1	Control	0.345	CO
4	31	1	Control	0.271	CO
4	31	1	Control	0.313	CO
4	31	1	Control	0.31	CO
4	31	1	Control	0.318	CO
4	31	1	Control	0.307	CO
4	31	1	Control	0.283	CO
4	31	1	Control	0.327	CO
4	34	1	Treated	0.301	CO
4	34	1	Treated	0.297	CO
4	34	1	Treated	0.331	CO
4	34	1	Treated	0.307	CO
4	34	1	Treated	0.301	CO
4	34	1	Treated	0.279	CO
4	34	1	Treated	0.316	CO
4	34	1	Treated	0.285	CO
4	34	0	Treated	0.297	CO
4	34	0	Treated	0.289	CO
4	34	0	Treated	0.316	CO
4	34	0	Treated	0.308	CO
4	34	1	Treated	0.29	CO
4	34	1	Treated	0.327	CO
4	34	1	Treated	0.287	CO
4	34	1	Treated	0.309	CO
4	34	1	Treated	0.275	CO
4	34	1	Treated	0.305	CO
4	34	1	Treated	0.281	CO
4	34	1	Treated	0.287	CO
4	35	1	Treated	0.355	CO
4	35	1	Treated	0.292	CO
4	35	1	Treated	0.337	CO
4	35	1	Treated	0.295	CO
4	35	1	Treated	0.297	CO
4	35	1	Treated	0.301	CO
4	35	1	Treated	0.283	CO
4	35	1	Treated	0.289	CO
4	35	1	Treated	0.355	CO
4	35	1	Treated	0.275	CO
4	35	1	Treated	0.311	CO
4	35	1	Treated	0.31	CO
4	35	1	Treated	0.27	CO
4	35	1	Treated	0.305	CO
4	35	1	Treated	0.332	CO
4	35	1	Treated	0.342	CO
4	35	1	Treated	0.299	CO
4	35	0	Treated	0.269	CO
4	35	0	Treated	0.29	CO
4	35	1	Treated	0.335	CO
5	37	1	Control	0.332	CO
5	37	1	Control	0.292	CO
5	37	1	Control	0.309	CO
5	37	1	Control	0.318	CO
5	37	1	Control	0.316	CO
5	37	1	Control	0.29	CO
5	37	1	Control	0.338	CO
5	37	0	Control	0.35	CO
5	37	0	Control	0.303	CO
5	37	1	Control	0.276	CO
5	37	1	Control	0.304	CO
5	37	1	Control	0.343	CO
5	37	1	Control	0.286	CO
5	37	1	Control	0.285	CO
5	37	1	Control	0.291	CO
5	37	1	Control	0.3	CO
5	37	1	Control	0.302	CO
5	37	1	Control	0.284	CO
5	37	1	Control	0.354	CO
5	37	1	Control	0.282	CO
5	39	1	Treated	0.307	CO
5	39	1	Treated	0.294	CO
5	39	1	Treated	0.319	CO
5	39	1	Treated	0.3	CO
5	39	1	Treated	0.299	CO
5	39	1	Treated	0.294	CO
5	39	1	Treated	0.296	CO
5	39	1	Treated	0.318	CO
5	39	1	Treated	0.337	CO
5	39	1	Treated	0.308	CO
5	39	1	Treated	0.308	CO
5	39	1	Treated	0.294	CO
5	39	0	Treated	0.304	CO
5	39	0	Treated	0.283	CO
5	39	1	Treated	0.283	CO
5	39	1	Treated	0.295	CO
5	39	1	Treated	0.312	CO
5	39	1	Treated	0.33	CO
5	39	1	Treated	0.283	CO
5	39	1	Treated	0.298	CO
1	2	0	Control	0.313	Exposed
1	2	1	Control	0.279	Exposed
1	2	1	Control	0.284	Exposed
1	2	0	Control	0.288	Exposed
1	2	1	Control	0.268	Exposed
1	2	1	Control	0.297	Exposed
1	2	1	Control	0.275	Exposed
1	2	1	Control	0.285	Exposed
1	2	1	Control	0.289	Exposed
1	2	0	Control	0.292	Exposed
1	2	1	Control	0.283	Exposed
1	2	1	Control	0.306	Exposed
1	2	1	Control	0.273	Exposed
1	2	1	Control	0.305	Exposed
2	4	0	Control	0.339	Exposed
2	4	0	Control	0.3	Exposed
2	4	1	Control	0.27	Exposed
2	4	1	Control	0.302	Exposed
2	4	1	Control	0.315	Exposed
2	4	1	Control	0.288	Exposed
2	4	1	Control	0.28	Exposed
2	4	1	Control	0.264	Exposed
2	4	1	Control	0.3	Exposed
2	4	1	Control	0.275	Exposed
2	4	1	Control	0.311	Exposed
2	4	1	Control	0.321	Exposed
2	4	1	Control	0.283	Exposed
1	5	1	Treated	0.3	Exposed
1	5	1	Treated	0.29	Exposed
1	5	0	Treated	0.267	Exposed
1	5	1	Treated	0.274	Exposed
1	5	1	Treated	0.285	Exposed
1	5	1	Treated	0.31	Exposed
1	5	1	Treated	0.325	Exposed
1	5	1	Treated	0.301	Exposed
1	5	1	Treated	0.283	Exposed
1	5	1	Treated	0.287	Exposed
1	5	1	Treated	0.297	Exposed
1	5	1	Treated	0.312	Exposed
1	5	1	Treated	0.299	Exposed
1	5	1	Treated	0.311	Exposed
1	5	1	Treated	0.319	Exposed
1	5	0	Treated	0.361	Exposed
1	5	0	Treated	0.325	Exposed
2	7	1	Treated	0.335	Exposed
2	7	1	Treated	0.305	Exposed
2	7	1	Treated	0.292	Exposed
2	7	1	Treated	0.341	Exposed
2	7	1	Treated	0.303	Exposed
2	7	1	Treated	0.327	Exposed
2	7	1	Treated	0.288	Exposed
2	7	1	Treated	0.32	Exposed
2	7	1	Treated	0.278	Exposed
2	7	1	Treated	0.307	Exposed
2	7	1	Treated	0.3	Exposed
2	7	1	Treated	0.309	Exposed
2	7	1	Treated	0.345	Exposed
2	7	1	Treated	0.29	Exposed
2	7	0	Treated	0.293	Exposed
2	7	0	Treated	0.265	Exposed
3	9	1	Control	0.315	Exposed
3	9	1	Control	0.299	Exposed
3	9	1	Control	0.299	Exposed
3	9	0	Control	0.301	Exposed
3	9	1	Control	0.287	Exposed
3	9	1	Control	0.309	Exposed
3	9	1	Control	0.294	Exposed
3	9	1	Control	0.297	Exposed
3	12	0	Control	0.336	Exposed
3	12	1	Control	0.301	Exposed
3	12	1	Control	0.335	Exposed
3	12	1	Control	0.339	Exposed
3	12	1	Control	0.338	Exposed
3	12	0	Control	0.299	Exposed
3	12	1	Control	0.31	Exposed
3	12	1	Control	0.31	Exposed
3	12	1	Control	0.307	Exposed
3	16	0	Control	0.321	Exposed
3	16	1	Control	0.274	Exposed
3	16	1	Control	0.291	Exposed
3	16	0	Control	0.332	Exposed
3	16	1	Control	0.281	Exposed
3	16	0	Control	0.304	Exposed
3	16	0	Control	0.289	Exposed
3	16	1	Control	0.295	Exposed
3	16	1	Control	0.305	Exposed
3	16	1	Control	0.316	Exposed
3	17	1	Control	0.31	Exposed
3	17	0	Control	0.306	Exposed
3	17	1	Control	0.329	Exposed
3	17	0	Control	0.312	Exposed
3	17	1	Control	0.331	Exposed
3	17	1	Control	0.267	Exposed
3	17	0	Control	0.326	Exposed
3	17	1	Control	0.326	Exposed
3	17	1	Control	0.283	Exposed
3	20	1	Treated	0.306	Exposed
3	20	1	Treated	0.32	Exposed
3	20	0	Treated	0.313	Exposed
3	20	1	Treated	0.317	Exposed
3	20	1	Treated	0.311	Exposed
3	20	0	Treated	0.298	Exposed
3	20	0	Treated	0.317	Exposed
3	20	0	Treated	0.306	Exposed
3	20	1	Treated	0.306	Exposed
3	20	1	Treated	0.285	Exposed
3	20	1	Treated	0.31	Exposed
3	21	1	Treated	0.321	Exposed
3	21	1	Treated	0.296	Exposed
3	21	1	Treated	0.304	Exposed
3	21	0	Treated	0.327	Exposed
3	21	1	Treated	0.317	Exposed
3	21	1	Treated	0.295	Exposed
3	21	1	Treated	0.301	Exposed
3	21	1	Treated	0.31	Exposed
3	21	0	Treated	0.305	Exposed
3	21	1	Treated	0.332	Exposed
3	21	1	Treated	0.303	Exposed
3	24	1	Treated	0.312	Exposed
3	24	1	Treated	0.324	Exposed
3	24	0	Treated	0.327	Exposed
3	24	1	Treated	0.295	Exposed
3	24	1	Treated	0.325	Exposed
3	24	1	Treated	0.331	Exposed
3	24	1	Treated	0.317	Exposed
3	25	1	Treated	0.312	Exposed
3	25	1	Treated	0.301	Exposed
3	25	0	Treated	0.283	Exposed
3	25	0	Treated	0.323	Exposed
3	25	0	Treated	0.336	Exposed
3	25	0	Treated	0.328	Exposed
3	25	1	Treated	0.285	Exposed
3	25	1	Treated	0.295	Exposed
3	25	1	Treated	0.315	Exposed
3	25	1	Treated	0.307	Exposed
3	28	0	Treated	0.296	Exposed
3	28	1	Treated	0.282	Exposed
3	28	1	Treated	0.299	Exposed
3	28	0	Treated	0.295	Exposed
3	28	1	Treated	0.315	Exposed
3	28	0	Treated	0.349	Exposed
3	28	1	Treated	0.321	Exposed
3	28	1	Treated	0.292	Exposed
3	28	1	Treated	0.293	Exposed
3	28	0	Treated	0.299	Exposed
3	28	0	Treated	0.303	Exposed
3	28	1	Treated	0.311	Exposed
3	28	1	Treated	0.318	Exposed
3	28	1	Treated	0.352	Exposed
4	29	0	Control	0.313	Exposed
4	29	1	Control	0.284	Exposed
4	29	1	Control	0.301	Exposed
4	29	1	Control	0.306	Exposed
4	29	1	Control	0.336	Exposed
4	29	1	Control	0.286	Exposed
4	29	0	Control	0.29	Exposed
4	29	1	Control	0.302	Exposed
4	29	0	Control	0.308	Exposed
4	29	0	Control	0.316	Exposed
4	29	1	Control	0.34	Exposed
4	29	1	Control	0.337	Exposed
4	29	1	Control	0.309	Exposed
4	29	1	Control	0.297	Exposed
4	29	1	Control	0.292	Exposed
4	29	1	Control	0.292	Exposed
4	29	1	Control	0.254	Exposed
4	29	1	Control	0.337	Exposed
4	29	1	Control	0.318	Exposed
4	32	1	Control	0.294	Exposed
4	32	1	Control	0.3	Exposed
4	32	1	Control	0.304	Exposed
4	32	0	Control	0.325	Exposed
4	32	1	Control	0.301	Exposed
4	32	1	Control	0.295	Exposed
4	32	1	Control	0.297	Exposed
4	32	1	Control	0.311	Exposed
4	32	1	Control	0.316	Exposed
4	32	1	Control	0.288	Exposed
4	32	0	Control	0.328	Exposed
4	32	1	Control	0.312	Exposed
4	32	1	Control	0.324	Exposed
4	32	1	Control	0.282	Exposed
4	32	1	Control	0.303	Exposed
4	32	1	Control	0.311	Exposed
4	33	1	Treated	0.311	Exposed
4	33	1	Treated	0.249	Exposed
4	33	1	Treated	0.292	Exposed
4	33	1	Treated	0.327	Exposed
4	33	1	Treated	0.305	Exposed
4	33	1	Treated	0.31	Exposed
4	33	1	Treated	0.302	Exposed
4	33	1	Treated	0.323	Exposed
4	33	0	Treated	0.307	Exposed
4	33	0	Treated	0.278	Exposed
4	33	0	Treated	0.328	Exposed
4	33	1	Treated	0.322	Exposed
4	33	1	Treated	0.295	Exposed
4	33	1	Treated	0.284	Exposed
4	33	1	Treated	0.294	Exposed
4	33	1	Treated	0.29	Exposed
4	33	1	Treated	0.286	Exposed
4	33	1	Treated	0.308	Exposed
4	33	1	Treated	0.321	Exposed
4	36	1	Treated	0.33	Exposed
4	36	1	Treated	0.263	Exposed
4	36	0	Treated	0.286	Exposed
4	36	1	Treated	0.313	Exposed
4	36	1	Treated	0.31	Exposed
4	36	1	Treated	0.3	Exposed
4	36	1	Treated	0.296	Exposed
4	36	0	Treated	0.339	Exposed
4	36	0	Treated	0.315	Exposed
4	36	1	Treated	0.315	Exposed
4	36	1	Treated	0.295	Exposed
4	36	1	Treated	0.294	Exposed
4	36	1	Treated	0.313	Exposed
4	36	1	Treated	0.306	Exposed
4	36	1	Treated	0.307	Exposed
4	36	1	Treated	0.304	Exposed
5	38	1	Control	0.287	Exposed
5	38	1	Control	0.326	Exposed
5	38	1	Control	0.318	Exposed
5	38	1	Control	0.294	Exposed
5	38	0	Control	0.318	Exposed
5	38	1	Control	0.304	Exposed
5	38	1	Control	0.319	Exposed
5	38	1	Control	0.303	Exposed
5	38	1	Control	0.307	Exposed
5	38	1	Control	0.294	Sporo
5	38	1	Control	0.292	Exposed
5	38	1	Control	0.329	Exposed
5	38	1	Control	0.275	Exposed
5	38	1	Control	0.331	Exposed
5	40	0	Treated	0.282	Exposed
5	40	1	Treated	0.308	Exposed
5	40	1	Treated	0.302	Exposed
5	40	1	Treated	0.302	Exposed
5	40	1	Treated	0.295	Sporo
5	40	1	Treated	0.306	Exposed
5	40	1	Treated	0.366	Exposed
5	40	1	Treated	0.289	Exposed
5	40	1	Treated	0.28	Exposed
5	40	1	Treated	0.337	Exposed
5	40	0	Treated	0.29	Exposed
5	40	1	Treated	0.315	Exposed
5	40	1	Treated	0.291	Exposed
5	40	1	Treated	0.285	Exposed
5	40	1	Treated	0.302	Exposed
1	2	1	Control	0.327	Sporo
1	2	1	Control	0.285	Sporo
1	2	1	Control	0.311	Sporo
1	2	1	Control	0.297	Sporo
2	4	1	Control	0.297	Sporo
2	4	1	Control	0.301	Sporo
2	4	1	Control	0.286	Sporo
2	4	1	Control	0.29	Sporo
2	4	1	Control	0.322	Sporo
2	4	1	Control	0.317	Sporo
1	5	1	Treated	0.305	Sporo
1	5	1	Treated	0.343	Sporo
1	5	1	Treated	0.287	Sporo
2	7	1	Treated	0.32	Sporo
2	7	1	Treated	0.298	Sporo
3	9	1	Control	0.335	Sporo
3	9	1	Control	0.318	Sporo
3	9	1	Control	0.301	Sporo
3	9	0	Control	0.284	Sporo
3	9	1	Control	0.297	Sporo
3	9	1	Control	0.307	Sporo
3	9	1	Control	0.304	Sporo
3	9	1	Control	0.312	Sporo
3	9	1	Control	0.321	Sporo
3	9	1	Control	0.253	Sporo
3	9	1	Control	0.338	Sporo
3	12	1	Control	0.31	Sporo
3	12	1	Control	0.325	Sporo
3	12	0	Control	0.286	Sporo
3	12	1	Control	0.319	Sporo
3	12	1	Control	0.321	Sporo
3	12	0	Control	0.279	Sporo
3	12	1	Control	0.286	Sporo
3	12	1	Control	0.322	Sporo
3	12	1	Control	0.307	Sporo
3	12	1	Control	0.331	Sporo
3	12	1	Control	0.299	Sporo
3	16	1	Control	0.306	Sporo
3	16	0	Control	0.314	Sporo
3	16	0	Control	0.299	Sporo
3	16	1	Control	0.295	Sporo
3	16	1	Control	0.323	Sporo
3	16	0	Control	0.311	Sporo
3	16	1	Control	0.343	Sporo
3	17	1	Control	0.286	Sporo
3	17	1	Control	0.3	Sporo
3	17	1	Control	0.327	Sporo
3	17	1	Control	0.279	Sporo
3	17	1	Control	0.318	Sporo
3	17	1	Control	0.278	Sporo
3	17	1	Control	0.31	Sporo
3	17	1	Control	0.276	Sporo
3	20	1	Treated	0.339	Sporo
3	20	1	Treated	0.318	Sporo
3	20	1	Treated	0.294	Sporo
3	20	1	Treated	0.341	Sporo
3	20	1	Treated	0.326	Sporo
3	20	1	Treated	0.306	Sporo
3	20	1	Treated	0.285	Sporo
3	20	1	Treated	0.312	Sporo
3	21	1	Treated	0.339	Sporo
3	21	1	Treated	0.311	Sporo
3	21	1	Treated	0.28	Sporo
3	21	1	Treated	0.3	Sporo
3	21	1	Treated	0.268	Sporo
3	21	1	Treated	0.325	Sporo
3	21	1	Treated	0.293	Sporo
3	21	1	Treated	0.302	Sporo
3	24	1	Treated	0.306	Sporo
3	24	1	Treated	0.301	Sporo
3	24	1	Treated	0.296	Sporo
3	24	1	Treated	0.311	Sporo
3	24	1	Treated	0.317	Sporo
3	24	1	Treated	0.328	Sporo
3	24	0	Treated	0.293	Sporo
3	24	0	Treated	0.327	Sporo
3	24	1	Treated	0.319	Sporo
3	24	1	Treated	0.277	Sporo
3	24	1	Treated	0.342	Sporo
3	24	1	Treated	0.245	Sporo
3	25	1	Treated	0.29	Sporo
3	25	1	Treated	0.305	Sporo
3	25	0	Treated	0.281	Sporo
3	25	1	Treated	0.305	Sporo
3	25	1	Treated	0.319	Sporo
3	25	1	Treated	0.321	Sporo
3	25	1	Treated	0.308	Sporo
3	25	1	Treated	0.3	Sporo
3	25	1	Treated	0.324	Sporo
3	28	1	Treated	0.319	Sporo
3	28	1	Treated	0.328	Sporo
3	28	1	Treated	0.294	Sporo
3	28	1	Treated	0.338	Sporo
3	28	0	Treated	0.318	Sporo
3	28	1	Treated	0.302	Sporo
4	32	1	Control	0.293	Sporo
4	33	0	Treated	0.26	Sporo
4	36	1	Treated	0.319	Sporo
4	36	1	Treated	0.277	Sporo
4	36	1	Treated	0.304	Sporo
5	38	1	Control	0.278	Sporo
5	38	1	Control	0.308	Sporo
5	38	1	Control	0.238	Sporo
5	40	1	Treated	0.33	Sporo
5	40	1	Treated	0.301	Sporo
5	40	1	Treated	0.327	Sporo
5	40	1	Treated	0.34	Sporo
5	40	0	Treated	0.326	Sporo
